# Supplementary material for: New Monoterpenoid Glycosides from the Fruits of Hypericum patulum Thunb
Source: Molecules. 2024 Jun 27;29(13):3075. doi: 10.3390/molecules29133075 (PMC11243496; doi:10.3390/molecules29133075)
Supplement: Supplementary file 1 [file molecules-29-03075-s001.zip]

Archive with 1 entries (1 files):
- supplementary-3004295.pdf
